# Supplementary material for: An Optimization Framework for Silicon Photonic Evanescent-Field Biosensors Using Sub-Wavelength Gratings
Source: Biosensors (Basel). 2022 Oct 8;12(10):840. doi: 10.3390/bios12100840 (PMC9599562; doi:10.3390/bios12100840)
Supplement: Supplementary file 1 [file biosensors-12-00840-s001.zip]

Archive with 1 entries (1 files):
- biosensors-1929082-supplementary.pdf
